# Supplementary material for: Interactions between Schistosoma haematobium group species and their Bulinus spp. intermediate hosts along the Niger River Valley
Source: Parasit Vectors. 2020 May 24;13:268. doi: 10.1186/s13071-020-04136-9 (PMC7247258; doi:10.1186/s13071-020-04136-9)
Supplement: Supplementary file 1 — Additional file 1: Table S1. Complete dataset used in this study providing snail collection information (from malacological survey), Bulinus and Schistosoma species identifications (including SNPs where necessary) and Schistosoma microsatellite loci data including genotypes identified from each snail. [file 13071_2020_4136_MOESM1_ESM.xlsx]

## Sheet: Table S1
Additional file 1: Table S1. Complete dataset used in this study providing snail collection information (from malacological survey), Bulinus and Schistosoma species identifications (including SNPs where necessary) and Schistosoma microsatellite loci data including genotypes identified from each snail.
Sample Identifiers			Collection_data							Snail Identification			Schistosome genotyping and species identification																	Schistosome microsattelite (Panel 1) allele peak calls
row	Snail_id	Worm_Genotype	Village	Site_Name	Site_type	Year_collected	Date_Snail_Collected	Latitude	Longitude	Snail_Morphopholigical_ID	Snail_cox1_haplotpye	Bulinus_species_confirmed	Number_of_MLGs_per_Snails	Number_of_cercariae_per_MLG	Worm_Genotype_Number	Schistosome_Species_per_Snail	Number_cercariae_processed_for_genotyping	Schistosome_genotype_species	Schistosome_Diagnostic_cox1_result	Schistosome_cox1_haplotype	Schistosome_ITS1-2_result	ITS1 - 52	ITS2 - 90	ITS2 - 145	ITS2 - 195	ITS2 - 265	18S - 138	18S - 163	18S - 210	Sh 9 - 1	Sh 9 - 2	Sh 3 - 1	Sh 3 - 2	C102 - 1	C102 - 2	Sh 1 - 1	Sh 1 - 2	Sh 14 - 1	Sh 14 - 2	C131 - 1	C131 - 2	Sh 6 - 1	Sh 6 - 2	C111 - 1	C111 - 2	Sh 7 - 1	Sh 7 - 2
1	DO8	Dokimana.1	Dokimana	Dokimana 1 Mare Nord -Est	pond	2011	2011-10-01	13.03523	2.34320	Bulinus truncatus	B.truncatus-Hap-12	Bulinus truncatus spp.	2	12	1	Sb	24	Sb4	Sb	0	Sb	Sb	Sb	Sb	Sb	Sb	0	0	0	194	203	312	330	0	0	242	247	188	191	259	262	308	310	0	0	0	0
2	DO8	Dokimana.2	Dokimana	Dokimana 1 Mare Nord -Est	pond	2011	2011-10-01	13.03523	2.34320	Bulinus truncatus	B.truncatus-Hap-12	Bulinus truncatus spp.	2	3	2	Sb	24	Sb4	Sb	Sb-Hap-2	Sb	Sb	Sb	Sb	Sb	Sb	0	0	0	194	203	333	351	0	0	263	263	188	194	259	265	0	0	0	0	0	0
3	K1	Karma.1	Karma	Karma 1 Fleuve	river	2011	2011-10-02	13.66431	1.82411	Bulinus truncatus	NA	Bulinus truncatus	1	21	1	Sb	36	Sb4	Sb	0	Sb	Sb	Sb	Sb	Sb	Sb	0	0	0	212	212	330	339	0	0	247	266	188	188	259	259	312	323	0	0	0	0
4	TO7	Tokeye0083.1	Tokeye	Tokoye 2 canal secondaire	secondary irrigation canal	2011	2011-12-17	13.19226	2.36143	Bulinus forskalii	NA	Bulinus forskalii	1	12	1	Sb	20	Sb4	Sb	0	Sb	Sb	Sb	Sb	Sb	Sb	0	0	0	200	200	324	327	0	0	257	266	188	188	259	259	328	328	0	0	0	0
5	TO9	Tokeye0084.1	Tokeye	Tokoye 1 Mare	pond	2011	2011-12-16	13.19668	2.35522	Bulinus truncatus	B.truncatus-Hap-9	Bulinus truncatus spp.	1	14	1	Sb	20	Sb4	Sb	0	Sb	Sb	Sb	Sb	Sb	Sb	0	0	0	200	200	318	339	0	0	260	266	195	226	274	293	318	318	0	0	0	0
6	DK10	Doguel14.1	Doguel Kaina	Doguel Kaina 1 Bras Du Fleuve	branching stream	2012	2012-03-18	13.28931	2.32526	Bulinus truncatus	B.globosus-Hap-1	Bulinus globosus	1	10	1	Sb	20	Sb4	Sb	0	Sb	Sb	Sb	Sb	Sb	Sb	0	0	0	200	201	321	330	0	0	247	260	191	196	259	262	308	312	0	0	0	0
7	DK15	Doguel13.1	Doguel Kaina	Doguel Kaina 1 Bras Du Fleuve	branching stream	2012	2012-01-28	13.28931	2.32526	Bulinus truncatus	NA	Bulinus truncatus	1	8	1	Sb	20	Sb4	Sb	0	Sb	Sb	Sb	Sb	Sb	Sb	0	0	0	194	200	309	339	0	0	266	266	192	194	259	259	310	312	0	0	0	0
8	DO4	Dokimana15.1	Dokimana	Dokimana 1 Mare Nord -Est	pond	2012	2012-03-17	13.03523	2.34320	Bulinus truncatus	B.truncatus-Hap-3	Bulinus truncatus	1	14	1	Sb	20	Sb4	Sb	0	Sb	Sb	Sb	Sb	Sb	Sb	0	0	0	194	200	318	327	0	0	263	266	188	234	259	259	308	308	0	0	0	0
9	DO5	Dokimana16.1	Dokimana	Dokimana 1 Mare Nord -Est	pond	2012	2012-03-17	13.03523	2.34320	Bulinus truncatus	B.truncatus-Hap-3	Bulinus truncatus	1	10	1	Sb	20	Sb4	Sb	0	Sb	Sb	Sb	Sb	Sb	Sb	0	0	0	200	200	306	336	0	0	260	263	188	194	259	262	308	310	0	0	0	0
10	KK17	Koutoukale3.1	Koutoukale Zeno	Koutoukale Zeno 1 Mare	pond	2012	2012-01-17	13.63161	1.74466	Bulinus truncatus	NA	Bulinus truncatus	4	3	1	Sb	36	Sb4	Sb	0	Sb	Sb	Sb	Sb	Sb	Sb	0	0	0	194	194	318	342	0	0	257	263	194	194	259	268	308	312	0	0	0	0
11	KK17	Koutoukale3.2	Koutoukale Zeno	Koutoukale Zeno 1 Mare	pond	2012	2012-01-17	13.63161	1.74466	Bulinus truncatus	NA	Bulinus truncatus	4	6	2	Sb	36	Sb4	Sb	0	Sb	Sb	Sb	Sb	Sb	Sb	0	0	0	209	218	312	324	0	0	247	269	195	195	259	262	305	312	0	0	0	0
12	KK17	Koutoukale3.3	Koutoukale Zeno	Koutoukale Zeno 1 Mare	pond	2012	2012-01-17	13.63161	1.74466	Bulinus truncatus	NA	Bulinus truncatus	4	7	3	Sb	36	Sb4	Sb	0	Sb	Sb	Sb	Sb	Sb	Sb	0	0	0	209	209	321	324	0	0	257	272	188	199	259	265	308	312	0	0	0	0
13	KK17	Koutoukale3.4	Koutoukale Zeno	Koutoukale Zeno 1 Mare	pond	2012	2012-01-17	13.63161	1.74466	Bulinus truncatus	NA	Bulinus truncatus	4	1	4	Sb	36	Sb4	Sb	0	Sb	Sb	Sb	Sb	Sb	Sb	0	0	0	200	200	336	336	0	0	260	260	188	188	259	265	310	312	0	0	0	0
14	KK6	Koutoukale2.1	Koutoukale Zeno	Koutkoukale 2 canal secondaire	secondary irrigation canal	2012	2012-04-25	13.66634	1.74466	Bulinus truncatus	NA	Bulinus truncatus	3	20	1	CI	36	Hy2	Sb	0	Sh/Sc mix	Sh/Sc (A)	Sh/Sc (G/A)	Sh/Sc (C/T)	Sh/Sc (G/A)	Sh/Sc (C/T)	0	0	0	196	212	276	288	184	184	257	257	208	220	253	253	309	309	207	207	302	302
15	KK6	Koutoukale2.2	Koutoukale Zeno	Koutkoukale 2 canal secondaire	secondary irrigation canal	2012	2012-04-25	13.66634	1.74466	Bulinus truncatus	NA	Bulinus truncatus	3	3	2	CI	36	Hy1	Sb	Sb-Hap-2	Sh	Sh (A)	Sh (G)	Sh (C)	Sh (G)	Sh (C)	0	0	0	212	212	282	297	184	184	257	263	188	196	253	253	309	309	207	210	299	305
16	KK6	Koutoukale2.3	Koutoukale Zeno	Koutkoukale 2 canal secondaire	secondary irrigation canal	2012	2012-04-25	13.66634	1.74466	Bulinus truncatus	NA	Bulinus truncatus	3	1	3	CI	36	Hy1	Sb	0	Sh	Sh (A)	Sh (G)	Sh (C)	Sh (G)	Sh (C)	0	0	0	196	215	288	291	184	184	257	257	212	216	253	253	309	317	210	210	299	302
17	LA8	Lata8.1	Lata Kabia	Lata Kabia canal tertiare	tertiary irrigation canal	2012	2012-03-18	13.74133	1.68262	Bulinus forskalii	B.forskalii-Hap-2	Bulinus forskalii	1	8	1	Sb	20	Sb4	Sb	0	Sb	Sb	Sb	Sb	Sb	Sb	0	0	0	194	194	315	339	0	0	263	272	188	194	259	262	317	326	0	0	0	0
18	TO24	Tokeye5.1	Tokeye	Tokoye 1 Mare	pond	2012	2012-12-29	13.19668	2.35522	Bulinus truncatus	B.truncatus-Hap-10	Bulinus truncatus spp.	1	27	1	Sb	36	Sb4	Sb	0	Sb	Sb	Sb	Sb	Sb	Sb	0	0	0	215	218	315	330	0	0	254	257	188	218	256	262	307	312	0	0	0	0
19	DK34	DK4.1	Doguel Kaina	Doguel Kaina 1 Bras Du Fleuve	branching stream	2013	2013-02-03	13.28931	2.32526	Bulinus truncatus	B.truncatus-Hap-4	Bulinus truncatus	1	3	1	Sb	4	Sb4	Sb	0	Sb	Sb	Sb	Sb	Sb	Sb	0	0	0	200	200	318	327	0	0	257	266	188	188	256	262	310	326	0	0	0	0
20	DK35	DK34.1	Doguel Kaina	Doguel Kaina 1 Bras Du Fleuve	branching stream	2013	2013-02-03	13.28931	2.32526	Bulinus truncatus	B.truncatus-Hap-4	Bulinus truncatus	1	9	1	Sb	20	Sb4	Sb	0	Sb	Sb	Sb	Sb	Sb	Sb	0	0	0	200	200	324	333	0	0	247	263	188	192	259	262	312	314	0	0	0	0
21	DK36	DK36.1	Doguel Kaina	Doguel Kaina 1 Bras Du Fleuve	branching stream	2013	2013-02-03	13.28931	2.32526	Bulinus truncatus	B.truncatus-Hap-4	Bulinus truncatus	1	33	1	Sb	54	Sb4	Sb	0	Sb	Sb	Sb	Sb	Sb	Sb	0	0	0	209	209	330	345	0	0	260	272	196	196	256	265	314	314	0	0	0	0
22	DO13	DO13.1	Dokimana	Dokimana 1 Mare Nord -Est	pond	2013	2013-02-03	13.03523	2.34320	Bulinus truncatus	B.truncatus-Hap-3	Bulinus truncatus	1	40	1	Sb	54	Sb4	Sb	0	Sb	Sb	Sb	Sb	Sb	Sb	0	0	0	194	200	309	336	0	0	263	272	188	195	259	262	0	0	0	0	0	0
23	GB16	GB16.1	Gantchi Basarou	Gantchi Bassarou 1 Mare	pond	2013	2013-02-03	13.17606	2.35497	Bulinus forskalii	B.forskalii-Hap-1	Bulinus forskalii	2	10	1	Sb	32	Sb4	Sb	Sb-Hap-1	Sb	Sb	Sb	Sb	Sb	Sb	0	0	0	224	224	312	330	0	0	263	272	188	196	262	262	310	310	0	0	0	0
24	GB16	GB16.2	Gantchi Basarou	Gantchi Bassarou 1 Mare	pond	2013	2013-02-03	13.17606	2.35497	Bulinus forskalii	B.forskalii-Hap-1	Bulinus forskalii	2	17	2	Sb	32	Sb4	Sb	0	Sb	Sb	Sb	Sb	Sb	Sb	0	0	0	194	200	333	333	0	0	245	247	186	188	256	262	317	317	0	0	0	0
25	K15	K15.1	Karma	Karma 1 Fleuve	river	2013	2013-07-28	13.66431	1.82411	Bulinus truncatus	B.truncatus-Hap-11	Bulinus truncatus spp.	1	44	1	Hy	52	Hy1	Sb	0	Sh	Sh (A)	Sh (G)	Sh (C)	Sh (G)	Sh (C)	0	0	0	196	212	285	285	184	193	254	260	195	208	253	253	309	309	210	210	302	302
26	KK36	KK36.1	Koutoukale Zeno	Koutoukale 3 canal tertiaire	tertiary irrigation canal	2013	2013-04-26	13.68620	1.74518	Bulinus truncatus	NA	Bulinus truncatus	2	16	1	CI	34	Hy2	Sb	0	Sh/Sc mix	Sh/Sc (A)	Sh/Sc (G/A)	Sh/Sc (C/T)	Sh/Sc (G/A)	Sh/Sc (C/T)	Sh/Sc (T)	Sh/Sc (C/T)	Sh/Sc (T)	212	212	282	282	184	187	257	257	204	212	253	253	309	309	207	207	302	305
27	KK36	KK36.2	Koutoukale Zeno	Koutoukale 3 canal tertiaire	tertiary irrigation canal	2013	2013-04-26	13.68620	1.74518	Bulinus truncatus	NA	Bulinus truncatus	2	1	2	CI	34	Sh	Sh	Sh-Hap-1	Sh	Sh	Sh	Sh	Sh	Sh	Sh	Sh	Sh	209	215	291	291	184	184	254	257	194	194	253	253	309	309	210	219	305	305
28	KK37	KK37.1	Koutoukale Zeno	Koutoukale 3 canal tertiaire	tertiary irrigation canal	2013	2013-04-26	13.68620	1.74518	Bulinus truncatus	NA	Bulinus truncatus	1	14	1	Sh	20	Sh	Sh	Sh-Hap-1	Sh	Sh	Sh	Sh	Sh	Sh	0	0	0	196	196	282	312	184	184	257	266	194	194	253	253	309	317	207	210	299	299
29	N11	N11.1	Namaro	Namaro 3 Mare	pond	2013	2013-02-16	13.70971	1.69698	Bulinus truncatus	B.truncatus-Hap-12	Bulinus truncatus spp.	1	6	1	Sb	20	Sb4	Sb	0	Sb	Sb	Sb	Sb	Sb	Sb	0	0	0	194	200	330	351	0	0	247	263	194	194	259	259	308	308	0	0	0	0
30	N12	N12.1	Namaro	Namaro 3 Mare	pond	2013	2013-02-16	13.70971	1.69698	Bulinus truncatus	B.truncatus-Hap-6	Bulinus truncatus	1	19	1	Hy	34	Hy1	Sb	0	Sh	Sh (A)	Sh (G)	Sh (C)	Sh (G)	Sh (C)	0	0	0	196	196	288	303	184	193	260	260	204	208	253	253	309	309	210	210	305	305
31	SA17	SA17.1	Say	say 2 deversoir	spillway	2013	2013-04-24	13.10468	2.35263	Bulinus truncatus	NA	Bulinus truncatus	2	7	1	Sb	20	Sb4	Sb	0	Sb	Sb	Sb	Sb	Sb	Sb	0	0	0	200	200	330	345	0	0	254	263	188	192	0	0	310	310	0	0	0	0
32	SA17	SA17.2	Say	say 2 deversoir	spillway	2013	2013-04-24	13.10468	2.35263	Bulinus truncatus	NA	Bulinus truncatus	2	1	2	Sb	20	Sb4	Sb	0	Sb	Sb	Sb	Sb	Sb	Sb	0	0	0	194	194	333	336	0	0	260	260	198	204	256	259	318	318	0	0	0	0
33	SA20	SA20.1	Say	Say 1 ruisseau	stream	2013	2013-06-29	13.11028	2.34223	Bulinus truncatus	B.globosus-Hap-3	Bulinus globosus	1	25	1	Sb	52	Sb4	Sb	0	Sb	Sb	Sb	Sb	Sb	Sb	0	0	0	200	200	309	330	0	0	260	263	188	192	256	265	307	310	0	0	0	0
34	TO29	TO29.1	Tokeye	Tokoye 1 Mare	pond	2013	2013-02-03	13.19668	2.35522	Bulinus truncatus	B.truncatus-Hap-10	Bulinus truncatus spp.	1	30	1	Sb	40	Sb4	Sb	0	Sb	Sb	Sb	Sb	Sb	Sb	0	0	0	200	200	303	336	0	0	263	275	191	194	256	259	310	310	0	0	0	0
35	TO30	TO30.1	Tokeye	Tokoye 1 Mare	pond	2013	2013-02-03	13.19668	2.35522	Bulinus truncatus	B.truncatus-Hap-10	Bulinus truncatus spp.	3	23	1	Sb	36	Sb4	Sb	0	Sb	Sb	Sb	Sb	Sb	Sb	0	0	0	194	209	330	333	0	0	263	269	196	199	259	262	307	317	0	0	0	0
36	TO30	TO30.2	Tokeye	Tokoye 1 Mare	pond	2013	2013-02-03	13.19668	2.35522	Bulinus truncatus	B.truncatus-Hap-10	Bulinus truncatus spp.	3	1	2	Sb	36	Sb4	Sb	0	Sb	Sb	Sb	Sb	Sb	Sb	0	0	0	194	194	318	321	0	0	247	257	192	194	259	265	326	326	0	0	0	0
37	TO30	TO30.3	Tokeye	Tokoye 1 Mare	pond	2013	2013-02-03	13.19668	2.35522	Bulinus truncatus	B.truncatus-Hap-10	Bulinus truncatus spp.	3	2	3	Sb	36	Sb2	Sb	Sb-Hap-3	Sb	Sb	Sb	Sb	Sb	Sb	0	0	0	194	194	327	336	0	0	263	272	188	188	253	268	310	310	0	0	0	0
38	TO31	TO31.1	Tokeye	Tokoye 1 Mare	pond	2013	2013-02-03	13.19668	2.35522	Bulinus truncatus	B.truncatus-Hap-10	Bulinus truncatus spp.	1	11	1	Sb	20	Sb4	Sb	0	Sb	Sb	Sb	Sb	Sb	Sb	0	0	0	194	194	315	327	0	0	257	266	188	188	259	262	314	317	0	0	0	0
39	TO32	TO32.1	Tokeye	Tokoye 1 Mare	pond	2013	2013-02-03	13.19668	2.35522	Bulinus truncatus	B.truncatus-Hap-10	Bulinus truncatus spp.	1	13	1	Sb	20	Sb4	Sb	0	Sb	Sb	Sb	Sb	Sb	Sb	0	0	0	194	194	321	330	0	0	263	269	188	191	259	262	308	323	0	0	0	0
40	TO44	TO44.1	Tokeye	Tokoye 1 Mare	pond	2013	2013-12-08	13.19668	2.35522	Bulinus truncatus	Failed	Bulinus truncatus	7	3	1	Sb	34	Sb4	Sb	0	Sb	Sb	Sb	Sb	Sb	Sb	0	0	0	200	200	339	342	0	0	247	263	188	188	259	262	307	307	0	0	0	0
41	TO44	TO44.2	Tokeye	Tokoye 1 Mare	pond	2013	2013-12-08	13.19668	2.35522	Bulinus truncatus	Failed	Bulinus truncatus	7	1	2	Sb	34	Sb4	Sb	0	Sb	Sb	Sb	Sb	Sb	Sb	0	0	0	206	206	321	345	0	0	266	269	192	195	256	265	314	314	0	0	0	0
42	TO44	TO44.3	Tokeye	Tokoye 1 Mare	pond	2013	2013-12-08	13.19668	2.35522	Bulinus truncatus	Failed	Bulinus truncatus	7	2	3	Sb	34	Sb4	Sb	0	Sb	Sb	Sb	Sb	Sb	Sb	0	0	0	221	221	327	342	0	0	260	272	188	191	262	274	307	326	0	0	0	0
43	TO44	TO44.4	Tokeye	Tokoye 1 Mare	pond	2013	2013-12-08	13.19668	2.35522	Bulinus truncatus	Failed	Bulinus truncatus	7	2	4	Sb	34	Sb4	Sb	0	Sb	Sb	Sb	Sb	Sb	Sb	0	0	0	196	196	336	336	0	0	260	272	192	195	259	259	307	307	0	0	0	0
44	TO44	TO44.5	Tokeye	Tokoye 1 Mare	pond	2013	2013-12-08	13.19668	2.35522	Bulinus truncatus	Failed	Bulinus truncatus	7	1	5	Sb	34	Sb1	Sb	0	Sb	Sb	Sb	Sb	Sb	Sb	0	0	0	194	203	339	342	0	0	247	263	188	195	259	262	307	307	0	0	0	0
45	TO44	TO44.6	Tokeye	Tokoye 1 Mare	pond	2013	2013-12-08	13.19668	2.35522	Bulinus truncatus	Failed	Bulinus truncatus	7	1	6	Sb	34	Sb4	Sb	0	Sb	Sb	Sb	Sb	Sb	Sb	0	0	0	201	201	336	345	0	0	257	269	188	195	253	259	308	312	0	0	0	0
46	TO44	TO44.7	Tokeye	Tokoye 1 Mare	pond	2013	2013-12-08	13.19668	2.35522	Bulinus truncatus	Failed	Bulinus truncatus	7	1	7	Sb	34	Sb2	Sb	0	Sb	Sb	Sb	Sb	Sb	Sb	Sb	Sb	Sb	194	203	318	333	0	0	247	260	195	195	259	265	308	308	0	0	0	0
47	Y24	Y24.1	Youri	Youri 3 Fleuve	river	2013	2013-10-26	13.33371	2.24556	Bulinus forskalii	NA	Bulinus forskalii	6	7	1	Sb	52	Sb4	Sb	0	Sb	Sb	Sb	Sb	Sb	Sb	0	0	0	194	200	324	348	0	0	257	260	195	198	256	259	306	314	0	0	0	0
48	Y24	Y24.2	Youri	Youri 3 Fleuve	river	2013	2013-10-26	13.33371	2.24556	Bulinus forskalii	NA	Bulinus forskalii	6	2	2	Sb	52	Sb4	Sb	0	Sb	Sb	Sb	Sb	Sb	Sb	0	0	0	194	200	339	348	0	0	260	275	188	195	259	262	310	310	0	0	0	0
49	Y24	Y24.3	Youri	Youri 3 Fleuve	river	2013	2013-10-26	13.33371	2.24556	Bulinus forskalii	NA	Bulinus forskalii	6	7	3	Sb	52	Sb4	Sb	Sb-Hap-1	Sb	Sb	Sb	Sb	Sb	Sb	0	0	0	212	212	324	342	0	0	263	266	195	200	259	262	312	312	0	0	0	0
50	Y24	Y24.4	Youri	Youri 3 Fleuve	river	2013	2013-10-26	13.33371	2.24556	Bulinus forskalii	NA	Bulinus forskalii	6	3	4	Sb	52	Sb4	Sb	0	Sb	Sb	Sb	Sb	Sb	Sb	0	0	0	200	203	327	333	0	0	247	263	188	188	259	259	307	310	0	0	0	0
51	Y24	Y24.5	Youri	Youri 3 Fleuve	river	2013	2013-10-26	13.33371	2.24556	Bulinus forskalii	NA	Bulinus forskalii	6	3	5	Sb	52	Sb4	Sb	0	Sb	Sb	Sb	Sb	Sb	Sb	0	0	0	200	200	336	348	0	0	257	260	192	195	256	262	310	314	0	0	0	0
52	Y24	Y24.6	Youri	Youri 3 Fleuve	river	2013	2013-10-26	13.33371	2.24556	Bulinus forskalii	NA	Bulinus forskalii	6	16	6	Sb	52	Sb4	Sb	0	Sb	Sb	Sb	Sb	Sb	Sb	0	0	0	200	233	333	351	0	0	263	269	188	194	259	262	310	312	0	0	0	0
53	BK21	BK21.1	Bangou Koirey	Bangou Koirey 2 canal secondaire	branching stream	2014	2014-02-28	13.60475	1.90509	Bulinus truncatus	B.truncatus-Hap-12	Bulinus truncatus spp.	2	12	1	Sb	24	Sb4	Sb	0	Sb	Sb	Sb	Sb	Sb	Sb	0	0	0	214	214	330	342	0	0	260	272	194	196	259	259	318	318	0	0	0	0
54	BK21	BK21.2	Bangou Koirey	Bangou Koirey 2 canal secondaire	branching stream	2014	2014-02-28	13.60475	1.90509	Bulinus truncatus	B.truncatus-Hap-12	Bulinus truncatus spp.	2	1	2	Sb	24	Sb4	Sb	0	Sb	Sb	Sb	Sb	Sb	Sb	0	0	0	194	202	309	330	0	0	260	263	188	194	259	265	312	312	0	0	0	0
55	BK22	BK22.1	Bangou Koirey	Bangou Koirey 2 canal secondaire	branching stream	2014	2014-02-28	13.60475	1.90509	Bulinus truncatus	B.truncatus-Hap-1	Bulinus truncatus	1	18	1	Sb	24	Sb4	Sb	0	Sb	Sb	Sb	Sb	Sb	Sb	0	0	0	200	200	321	342	0	0	263	269	188	197	265	268	310	312	0	0	0	0
56	BK23	BK23.1	Bangou Koirey	Bangou Koirey 2 canal secondaire	branching stream	2014	2014-02-28	13.60475	1.90509	Bulinus truncatus	B.globosus-Hap-1	Bulinus globosus	1	14	1	Sb	24	Sb4	Sb	0	Sb	Sb	Sb	Sb	Sb	Sb	0	0	0	200	200	321	342	0	0	263	269	188	197	265	268	310	312	0	0	0	0
57	BK24	BK24.1	Bangou Koirey	Bangou Koirey 2 canal secondaire	branching stream	2014	2014-02-28	13.60475	1.90509	Bulinus truncatus	B.truncatus-Hap-2	Bulinus truncatus	3	11	1	Sb	22	Sb4	Sb	0	Sb	Sb	Sb	Sb	Sb	Sb	0	0	0	194	202	309	330	0	0	260	263	188	194	259	265	304	312	0	0	0	0
58	BK24	BK24.2	Bangou Koirey	Bangou Koirey 2 canal secondaire	branching stream	2014	2014-02-28	13.60475	1.90509	Bulinus truncatus	B.truncatus-Hap-2	Bulinus truncatus	3	1	2	Sb	22	Sb4	Sb	0	Sb	Sb	Sb	Sb	Sb	Sb	0	0	0	0	0	312	330	0	0	257	263	188	194	256	259	312	318	0	0	0	0
59	BK24	BK24.3	Bangou Koirey	Bangou Koirey 2 canal secondaire	branching stream	2014	2014-02-28	13.60475	1.90509	Bulinus truncatus	B.truncatus-Hap-2	Bulinus truncatus	3	2	3	Sb	22	Sb4	Sb	0	Sb	Sb	Sb	Sb	Sb	Sb	0	0	0	214	214	330	342	0	0	260	272	194	196	259	259	310	318	0	0	0	0
60	DK60	DK60.1	Doguel Kaina	Doguel Kaina 4 Fleuve	river	2014	2014-12-30	13.29273	2.32335	Bulinus truncatus	B.truncatus-Hap-11	Bulinus truncatus spp.	1	11	1	Sb	20	Sb4	Sb	0	Sb	Sb	Sb	Sb	Sb	Sb	0	0	0	0	0	318	339	0	0	263	263	188	195	259	271	0	0	0	0	0	0
61	DO43	DO43.1	Dokimana	Dokimana 1 Mare Nord -Est	pond	2014	2014-08-31	13.03523	2.34320	Bulinus forskalii	B.forskalii-Hap-1	Bulinus forskalii	1	16	1	Sb	24	Sb3	Sb	0	Sb	Sb	Sb	Sb	Sb	Sb	Sb	Sb	Sb	200	214	324	364	0	0	257	266	192	195	280	280	302	312	0	0	0	0
62	DO51	DO51.1	Dokimana	Dokimana 1 Mare Nord -Est	pond	2014	2014-05-06	13.03523	2.34320	Bulinus truncatus	NA	Bulinus truncatus	1	10	1	Sb	20	Sb4	Sb	0	Sb	Sb	Sb	Sb	Sb	Sb	0	0	0	202	202	324	333	0	0	263	272	188	192	256	256	313	313	0	0	0	0
63	DO52	DO52.1	Dokimana	Dokimana 1 Mare Nord -Est	pond	2014	2014-06-08	13.03523	2.34320	Bulinus truncatus	NA	Bulinus truncatus	2	5	1	Sb	20	Sb4	Sb	0	Sb	Sb	Sb	Sb	Sb	Sb	0	0	0	194	200	330	345	0	0	266	269	192	195	256	256	302	307	0	0	0	0
64	DO52	DO52.2	Dokimana	Dokimana 1 Mare Nord -Est	pond	2014	2014-06-08	13.03523	2.34320	Bulinus truncatus	NA	Bulinus truncatus	2	6	2	Sb	20	Sb2	Sb	0	Sb	Sb	Sb	Sb	Sb	Sb	0	0	0	200	200	336	345	0	0	247	275	195	195	262	296	312	314	0	0	0	0
65	DO53	DO53.1	Dokimana	Dokimana 1 Mare Nord -Est	pond	2014	2014-06-08	13.03523	2.34320	Bulinus truncatus	B.truncatus-Hap-3	Bulinus truncatus	1	11	1	Sb	20	Sb4	Sb	0	Sb	Sb	Sb	Sb	Sb	Sb	0	0	0	194	227	324	330	0	0	263	278	192	192	0	0	309	310	0	0	0	0
66	DO54	DO54.1	Dokimana	Dokimana 1 Mare Nord -Est	pond	2014	2014-06-08	13.03523	2.34320	Bulinus truncatus	B.truncatus-Hap-3	Bulinus truncatus	2	7	1	Sb	20	Sb4	Sb	0	Sb	Sb	Sb	Sb	Sb	Sb	0	0	0	0	0	321	342	0	0	260	266	195	195	259	265	310	315	0	0	0	0
67	DO54	DO54.2	Dokimana	Dokimana 1 Mare Nord -Est	pond	2014	2014-06-08	13.03523	2.34320	Bulinus truncatus	B.truncatus-Hap-3	Bulinus truncatus	2	1	2	Sb	20	Sb4	Sb	Sb-Hap-1	Sb	Sb	Sb	Sb	Sb	Sb	0	0	0	0	0	315	351	0	0	269	278	188	195	259	259	0	0	0	0	0	0
68	DO56	DO56.1	Dokimana	Dokimana 1 Mare Nord -Est	pond	2014	2014-12-30	13.03523	2.34320	Bulinus truncatus	NA	Bulinus truncatus	1	6	1	Sb	20	Sb4	Sb	0	Sb	Sb	Sb	Sb	Sb	Sb	0	0	0	202	202	315	336	0	0	263	266	188	188	256	268	307	307	0	0	0	0
69	LA30	LA30.1	Lata Kabia	Lata Kabia 2 canal tertiaire	tertiary irrigation canal	2014	2014-06-08	13.74193	1.68262	Bulinus truncatus	B.truncatus-Hap-1	Bulinus truncatus	1	9	1	Sh	22	Sh	Sh	0	Sh	Sh	Sh	Sh	Sh	Sh	0	0	0	196	211	282	285	184	184	257	260	196	204	253	253	309	309	210	213	299	302
70	LA36	LA36.1	Lata Kabia	Lata Kabia 2 canal tertiaire	tertiary irrigation canal	2014	2014-07-09	13.74193	1.68262	Bulinus truncatus	B.truncatus-Hap-2	Bulinus truncatus	1	9	1	Hy	24	Hy1	Sb	0	Sh	Sh (A)	Sh (G)	Sh (C)	Sh (G)	Sh (C)	0	0	0	208	208	285	285	184	184	257	260	204	208	253	253	309	309	207	210	302	302
71	LA45	LA45.1	Lata Kabia	Lata Kabia 2 canal tertiaire	tertiary irrigation canal	2014	2014-09-26	13.74193	1.68262	Bulinus truncatus	B.truncatus-Hap-1	Bulinus truncatus	1	15	1	Hy	20	Hy1	Sb	0	Sh	Sh (A)	Sh (G)	Sh (C)	Sh (G)	Sh (C)	0	0	0	211	211	291	309	184	184	260	278	208	216	253	253	309	309	207	207	302	302
72	LA54	LA54.1	Lata Kabia	Lata Kabia 2 canal tertiaire	tertiary irrigation canal	2014	2014-12-31	13.74193	1.68262	Bulinus truncatus	NA	Bulinus truncatus	1	9	1	Hy	20	Hy1	Sb	0	Sh	Sh (A)	Sh (G)	Sh (C)	Sh (G)	Sh (C)	0	0	0	196	214	282	288	184	184	247	257	220	232	253	253	309	309	207	213	299	299
73	TO48	TO48.1	Tokeye	Tokoye 1 Mare	pond	2014	2014-01-28	13.19668	2.35522	Bulinus truncatus	NA	Bulinus truncatus	3	1	1	Sb	20	Sb4	Sb	0	Sb	Sb	Sb	Sb	Sb	Sb	0	0	0	194	194	312	342	0	0	266	281	192	192	256	274	309	309	0	0	0	0
74	TO48	TO48.2	Tokeye	Tokoye 1 Mare	pond	2014	2014-01-28	13.19668	2.35522	Bulinus truncatus	NA	Bulinus truncatus	3	2	2	Sb	20	Sb4	Sb	0	Sb	Sb	Sb	Sb	Sb	Sb	0	0	0	196	196	327	330	0	0	260	263	188	195	259	296	309	310	0	0	0	0
75	TO48	TO48.3	Tokeye	Tokoye 1 Mare	pond	2014	2014-01-28	13.19668	2.35522	Bulinus truncatus	NA	Bulinus truncatus	3	1	3	Sb	20	Sb4	Sb	0	Sb	Sb	Sb	Sb	Sb	Sb	0	0	0	200	200	342	351	0	0	242	269	192	192	262	265	310	318	0	0	0	0
76	TO49	TO49.1	Tokeye	Tokoye 1 Mare	pond	2014	2014-01-28	13.19668	2.35522	Bulinus truncatus	B.truncatus-Hap-10	Bulinus truncatus spp.	4	7	1	Sb	20	Sb4	Sb	0	Sb	Sb	Sb	Sb	Sb	Sb	0	0	0	200	200	321	336	0	0	257	257	188	194	259	259	309	309	0	0	0	0
77	TO49	TO49.2	Tokeye	Tokoye 1 Mare	pond	2014	2014-01-28	13.19668	2.35522	Bulinus truncatus	B.truncatus-Hap-10	Bulinus truncatus spp.	4	2	2	Sb	20	Sb4	Sb	0	Sb	Sb	Sb	Sb	Sb	Sb	0	0	0	200	200	330	336	0	0	266	266	188	195	259	262	310	321	0	0	0	0
78	TO49	TO49.3	Tokeye	Tokoye 1 Mare	pond	2014	2014-01-28	13.19668	2.35522	Bulinus truncatus	B.truncatus-Hap-10	Bulinus truncatus spp.	4	2	3	Sb	20	Sb4	Sb	Sb-Hap-1	Sb	Sb	Sb	Sb	Sb	Sb	0	0	0	200	200	0	0	0	0	257	257	188	194	259	259	0	0	0	0	0	0
79	TO49	TO49.4	Tokeye	Tokoye 1 Mare	pond	2014	2014-01-28	13.19668	2.35522	Bulinus truncatus	B.truncatus-Hap-10	Bulinus truncatus spp.	4	1	4	Sb	20	Sb4	Sb	0	Sb	Sb	Sb	Sb	Sb	Sb	0	0	0	200	204	318	318	0	0	257	260	192	196	262	293	308	312	0	0	0	0
80	TO51	TO51.1	Tokeye	Tokoye 1 Mare	pond	2014	2014-01-28	13.19668	2.35522	Bulinus truncatus	B.truncatus-Hap-10	Bulinus truncatus spp.	3	1	1	Sb	20	Sb4	Sb	0	Sb	?	Sb	Sb	Sb	Sb	0	0	0	200	200	0	0	0	0	254	263	188	188	262	262	318	318	0	0	0	0
81	TO51	TO51.2	Tokeye	Tokoye 1 Mare	pond	2014	2014-01-28	13.19668	2.35522	Bulinus truncatus	B.truncatus-Hap-10	Bulinus truncatus spp.	3	2	2	Sb	20	Sb4	Sb	0	Sb	Sb	Sb	Sb	Sb	Sb	0	0	0	0	0	0	0	0	0	0	0	188	196	262	268	309	318	0	0	0	0
82	TO51	TO51.3	Tokeye	Tokoye 1 Mare	pond	2014	2014-01-28	13.19668	2.35522	Bulinus truncatus	B.truncatus-Hap-10	Bulinus truncatus spp.	3	1	3	Sb	20	Sb4	Sb	0	Sb	Sb	Sb	Sb	Sb	Sb	0	0	0	204	204	336	354	0	0	247	266	188	188	259	268	310	314	0	0	0	0
83	TO55	TO55.1	Tokeye	Tokoye 1 Mare	pond	2014	2014-01-28	13.19668	2.35522	Bulinus truncatus	B.truncatus-Hap-10	Bulinus truncatus spp.	4	1	1	Sb	20	Sb4	Sb	0	Sb	Sb	Sb	Sb	Sb	Sb	0	0	0	194	194	318	330	0	0	247	254	188	195	262	262	310	310	0	0	0	0
84	TO55	TO55.2	Tokeye	Tokoye 1 Mare	pond	2014	2014-01-28	13.19668	2.35522	Bulinus truncatus	B.truncatus-Hap-10	Bulinus truncatus spp.	4	3	2	Sb	20	Sb4	Sb	0	Sb	Sb	Sb	Sb	Sb	Sb	0	0	0	200	200	327	333	0	0	263	287	188	188	262	286	310	318	0	0	0	0
85	TO55	TO55.3	Tokeye	Tokoye 1 Mare	pond	2014	2014-01-28	13.19668	2.35522	Bulinus truncatus	B.truncatus-Hap-10	Bulinus truncatus spp.	4	7	3	Sb	20	Sb4	Sb	0	Sb	Sb	Sb	Sb	Sb	Sb	0	0	0	204	204	0	0	0	0	254	269	188	196	0	0	0	0	0	0	0	0
86	TO55	TO55.4	Tokeye	Tokoye 1 Mare	pond	2014	2014-01-28	13.19668	2.35522	Bulinus truncatus	B.truncatus-Hap-10	Bulinus truncatus spp.	4	1	4	Sb	20	Sb4	Sb	0	Sb	Sb	Sb	Sb	Sb	Sb	0	0	0	0	0	336	354	0	0	247	266	188	188	0	0	310	314	0	0	0	0
87	TO56	TO56.1	Tokeye	Tokoye 1 Mare	pond	2014	2014-01-28	13.19668	2.35522	Bulinus truncatus	NA	Bulinus truncatus	2	9	1	Sb	20	Sb4	Sb	0	Sb	Sb	Sb	Sb	Sb	Sb	0	0	0	0	0	324	366	0	0	263	275	188	191	0	0	0	0	0	0	0	0
88	TO56	TO56.2	Tokeye	Tokoye 1 Mare	pond	2014	2014-01-28	13.19668	2.35522	Bulinus truncatus	NA	Bulinus truncatus	2	1	2	Sb	20	Sb4	Sb	0	Sb	Sb	Sb	Sb	Sb	Sb	0	0	0	200	200	327	333	0	0	263	287	188	188	262	286	318	318	0	0	0	0
89	TO58	TO58.1	Tokeye	Tokoye 1 Mare	pond	2014	2014-02-27	13.19668	2.35522	Bulinus truncatus	B.truncatus-Hap-10	Bulinus truncatus spp.	2	3	1	Sb	22	Sb4	Sb	0	Sb	Sb	Sb	Sb	Sb	Sb	0	0	0	196	196	321	336	0	0	247	263	188	188	265	290	302	310	0	0	0	0
90	TO58	TO58.2	Tokeye	Tokoye 1 Mare	pond	2014	2014-02-27	13.19668	2.35522	Bulinus truncatus	B.truncatus-Hap-10	Bulinus truncatus spp.	2	8	2	Sb	22	Sb4	Sb	0	Sb	Sb	Sb	Sb	Sb	Sb	0	0	0	200	200	351	354	0	0	260	260	188	188	262	268	308	310	0	0	0	0
91	TO61	TO61.1	Tokeye	Tokoye 1 Mare	pond	2014	2014-02-27	13.19668	2.35522	Bulinus truncatus	B.truncatus-Hap-10	Bulinus truncatus spp.	8	1	1	Sb	24	Sb2	Sb	0	Sb	Sb	Sb	Sb	Sb	Sb	0	0	0	194	200	336	345	0	0	257	269	189	192	0	0	307	309	0	0	0	0
92	TO61	TO61.2	Tokeye	Tokoye 1 Mare	pond	2014	2014-02-27	13.19668	2.35522	Bulinus truncatus	B.truncatus-Hap-10	Bulinus truncatus spp.	8	1	2	Sb	24	Sb4	Sb	0	Sb	Sb	Sb	Sb	Sb	Sb	0	0	0	0	0	330	339	0	0	257	260	188	188	259	265	304	312	0	0	0	0
93	TO61	TO61.3	Tokeye	Tokoye 1 Mare	pond	2014	2014-02-27	13.19668	2.35522	Bulinus truncatus	B.truncatus-Hap-10	Bulinus truncatus spp.	8	1	3	Sb	24	Sb4	Sb	0	Sb	Sb	Sb	Sb	Sb	Sb	0	0	0	200	200	303	303	0	0	251	260	188	196	256	265	308	310	0	0	0	0
94	TO61	TO61.4	Tokeye	Tokoye 1 Mare	pond	2014	2014-02-27	13.19668	2.35522	Bulinus truncatus	B.truncatus-Hap-10	Bulinus truncatus spp.	8	2	4	Sb	24	Sb4	Sb	0	Sb	Sb	Sb	Sb	Sb	Sb	0	0	0	214	214	330	339	0	0	257	260	188	188	259	265	312	312	0	0	0	0
95	TO61	TO61.5	Tokeye	Tokoye 1 Mare	pond	2014	2014-02-27	13.19668	2.35522	Bulinus truncatus	B.truncatus-Hap-10	Bulinus truncatus spp.	8	1	5	Sb	24	Sb4	Sb	0	Sb	Sb	Sb	Sb	Sb	Sb	0	0	0	200	200	312	345	0	0	254	278	196	196	259	265	312	338	0	0	0	0
96	TO61	TO61.6	Tokeye	Tokoye 1 Mare	pond	2014	2014-02-27	13.19668	2.35522	Bulinus truncatus	B.truncatus-Hap-10	Bulinus truncatus spp.	8	1	6	Sb	24	Sb4	Sb	0	Sb	Sb	Sb	Sb	Sb	Sb	0	0	0	200	205	312	321	0	0	247	260	188	192	265	286	309	312	0	0	0	0
97	TO61	TO61.7	Tokeye	Tokoye 1 Mare	pond	2014	2014-02-27	13.19668	2.35522	Bulinus truncatus	B.truncatus-Hap-10	Bulinus truncatus spp.	8	2	7	Sb	24	Sb4	Sb	0	Sb	Sb	Sb	Sb	Sb	Sb	0	0	0	200	200	333	345	0	0	257	272	192	194	259	259	312	312	0	0	0	0
98	TO61	TO61.8	Tokeye	Tokoye 1 Mare	pond	2014	2014-02-27	13.19668	2.35522	Bulinus truncatus	B.truncatus-Hap-10	Bulinus truncatus spp.	8	1	8	Sb	24	Sb4	Sb	0	Sb	Sb	Sb	Sb	Sb	Sb	0	0	0	200	200	321	330	0	0	257	266	189	189	0	0	310	310	0	0	0	0
99	TO62	TO62.1	Tokeye	Tokoye 1 Mare	pond	2014	2014-02-27	13.19668	2.35522	Bulinus truncatus	B.truncatus-Hap-10	Bulinus truncatus spp.	8	2	1	Sb	22	Sb4	Sb	0	Sb	Sb	Sb	Sb	Sb	Sb	0	0	0	194	194	312	318	0	0	257	260	188	195	253	256	312	319	0	0	0	0
100	TO62	TO62.2	Tokeye	Tokoye 1 Mare	pond	2014	2014-02-27	13.19668	2.35522	Bulinus truncatus	B.truncatus-Hap-10	Bulinus truncatus spp.	8	1	2	Sb	22	Sb4	Sb	0	Sb	Sb	Sb	Sb	Sb	Sb	0	0	0	194	200	315	345	0	0	257	269	188	195	262	296	312	316	0	0	0	0
101	TO62	TO62.3	Tokeye	Tokoye 1 Mare	pond	2014	2014-02-27	13.19668	2.35522	Bulinus truncatus	B.truncatus-Hap-10	Bulinus truncatus spp.	8	2	3	Sb	22	Sb4	Sb	0	Sb	Sb	Sb	Sb	Sb	Sb	0	0	0	200	205	351	354	0	0	263	266	188	191	256	296	302	307	0	0	0	0
102	TO62	TO62.4	Tokeye	Tokoye 1 Mare	pond	2014	2014-02-27	13.19668	2.35522	Bulinus truncatus	B.truncatus-Hap-10	Bulinus truncatus spp.	8	1	4	Sb	22	Sb4	Sb	0	Sb	Sb	Sb	Sb	Sb	Sb	0	0	0	194	194	330	345	0	0	247	263	188	192	259	293	307	317	0	0	0	0
103	TO62	TO62.5	Tokeye	Tokoye 1 Mare	pond	2014	2014-02-27	13.19668	2.35522	Bulinus truncatus	B.truncatus-Hap-10	Bulinus truncatus spp.	8	1	5	Sb	22	Sb4	Sb	0	Sb	Sb	Sb	Sb	Sb	Sb	0	0	0	0	0	315	339	0	0	260	263	188	191	259	262	308	317	0	0	0	0
104	TO62	TO62.6	Tokeye	Tokoye 1 Mare	pond	2014	2014-02-27	13.19668	2.35522	Bulinus truncatus	B.truncatus-Hap-10	Bulinus truncatus spp.	8	2	6	Sb	22	Sb4	Sb	0	Sb	Sb	Sb	Sb	Sb	Sb	0	0	0	202	211	315	339	0	0	260	263	188	194	259	262	308	317	0	0	0	0
105	TO62	TO62.7	Tokeye	Tokoye 1 Mare	pond	2014	2014-02-27	13.19668	2.35522	Bulinus truncatus	B.truncatus-Hap-10	Bulinus truncatus spp.	8	1	7	Sb	22	Sb4	Sb	Sb-Hap-1	Sb	Sb	Sb	Sb	Sb	Sb	0	0	0	200	200	312	330	0	0	263	266	188	192	265	268	311	311	0	0	0	0
106	TO62	TO62.8	Tokeye	Tokoye 1 Mare	pond	2014	2014-02-27	13.19668	2.35522	Bulinus truncatus	B.truncatus-Hap-10	Bulinus truncatus spp.	8	1	8	Sb	22	Sb4	Sb	0	Sb	Sb	Sb	Sb	Sb	Sb	0	0	0	194	200	0	0	0	0	257	257	188	195	256	262	0	0	0	0	0	0
107	TO65	TO65.1	Tokeye	Tokoye 1 Mare	pond	2014	2014-02-27	13.19668	2.35522	Bulinus truncatus	B.truncatus-Hap-10	Bulinus truncatus spp.	10	1	1	Sb	24	Sb2	Sb	0	Sb	Sb	Sb	Sb	Sb	Sb	0	0	0	194	200	321	345	0	0	263	278	188	199	265	286	0	0	0	0	0	0
108	TO65	TO65.2	Tokeye	Tokoye 1 Mare	pond	2014	2014-02-27	13.19668	2.35522	Bulinus truncatus	B.truncatus-Hap-10	Bulinus truncatus spp.	10	1	2	Sb	24	Sb4	Sb	0	Sb	Sb	Sb	Sb	Sb	Sb	0	0	0	194	200	321	324	0	0	0	0	188	199	259	265	310	315	0	0	0	0
109	TO65	TO65.3	Tokeye	Tokoye 1 Mare	pond	2014	2014-02-27	13.19668	2.35522	Bulinus truncatus	B.truncatus-Hap-10	Bulinus truncatus spp.	10	1	3	Sb	24	Sb4	Sb	0	Sb	Sb	Sb	Sb	Sb	Sb	0	0	0	194	248	345	351	0	0	263	266	188	192	256	262	304	312	0	0	0	0
110	TO65	TO65.4	Tokeye	Tokoye 1 Mare	pond	2014	2014-02-27	13.19668	2.35522	Bulinus truncatus	B.truncatus-Hap-10	Bulinus truncatus spp.	10	1	4	Sb	24	Sb4	Sb	0	Sb	Sb	Sb	Sb	Sb	Sb	0	0	0	0	0	321	327	0	0	247	275	188	191	0	0	310	310	0	0	0	0
111	TO65	TO65.5	Tokeye	Tokoye 1 Mare	pond	2014	2014-02-27	13.19668	2.35522	Bulinus truncatus	B.truncatus-Hap-10	Bulinus truncatus spp.	10	1	5	Sb	24	Sb2	Sb	0	Sb	Sb	Sb	Sb	Sb	Sb	0	0	0	194	194	0	0	0	0	263	263	192	199	259	262	312	312	0	0	0	0
112	TO65	TO65.6	Tokeye	Tokoye 1 Mare	pond	2014	2014-02-27	13.19668	2.35522	Bulinus truncatus	B.truncatus-Hap-10	Bulinus truncatus spp.	10	1	6	Sb	24	Sb4	Sb	0	Sb	Sb	Sb	Sb	Sb	Sb	0	0	0	196	196	318	327	0	0	257	275	194	198	262	280	315	315	0	0	0	0
113	TO65	TO65.7	Tokeye	Tokoye 1 Mare	pond	2014	2014-02-27	13.19668	2.35522	Bulinus truncatus	B.truncatus-Hap-10	Bulinus truncatus spp.	10	1	7	Sb	24	Sb4	Sb	0	Sb	Sb	Sb	Sb	Sb	Sb	0	0	0	194	194	339	342	0	0	254	260	188	191	265	296	310	317	0	0	0	0
114	TO65	TO65.8	Tokeye	Tokoye 1 Mare	pond	2014	2014-02-27	13.19668	2.35522	Bulinus truncatus	B.truncatus-Hap-10	Bulinus truncatus spp.	10	1	8	Sb	24	Sb1	Sb	0	Sb	Sb	Sb	Sb	Sb	Sb	0	0	0	202	202	324	330	0	0	245	247	195	200	0	0	318	318	0	0	0	0
115	TO65	TO65.9	Tokeye	Tokoye 1 Mare	pond	2014	2014-02-27	13.19668	2.35522	Bulinus truncatus	B.truncatus-Hap-10	Bulinus truncatus spp.	10	1	9	Sb	24	Sb4	Sb	Sb-Hap-4	Sb	Sb	Sb	Sb	Sb	Sb	0	0	0	218	218	309	318	0	0	257	260	188	195	262	296	302	310	0	0	0	0
116	TO65	TO65.10	Tokeye	Tokoye 1 Mare	pond	2014	2014-02-27	13.19668	2.35522	Bulinus truncatus	B.truncatus-Hap-10	Bulinus truncatus spp.	10	1	10	Sb	24	Sb4	Sb	0	Sb	Sb	Sb	Sb	Sb	Sb	0	0	0	194	200	0	0	0	0	257	260	188	188	253	253	308	314	0	0	0	0
117	TO66	TO66.1	Tokeye	Tokoye 1 Mare	pond	2014	2014-02-27	13.19668	2.35522	Bulinus truncatus	B.truncatus-Hap-7	Bulinus truncatus	5	1	1	Sb	22	Sb2	Sb	0	Sb	Sb	Sb	Sb	Sb	Sb	0	0	0	194	200	294	348	0	0	257	266	199	199	259	265	308	317	0	0	0	0
118	TO66	TO66.2	Tokeye	Tokoye 1 Mare	pond	2014	2014-02-27	13.19668	2.35522	Bulinus truncatus	B.truncatus-Hap-7	Bulinus truncatus	5	5	2	Sb	22	Sb4	Sb	0	Sb	Sb	Sb	Sb	Sb	Sb	0	0	0	200	200	333	351	0	0	257	263	188	196	262	268	310	323	0	0	0	0
119	TO66	TO66.3	Tokeye	Tokoye 1 Mare	pond	2014	2014-02-27	13.19668	2.35522	Bulinus truncatus	B.truncatus-Hap-7	Bulinus truncatus	5	1	3	Sb	22	Sb2	Sb	Sb-Hap-2	Sb	Sb	Sb	Sb	Sb	Sb	0	0	0	200	204	339	351	0	0	251	260	200	200	259	259	0	0	0	0	0	0
120	TO66	TO66.4	Tokeye	Tokoye 1 Mare	pond	2014	2014-02-27	13.19668	2.35522	Bulinus truncatus	B.truncatus-Hap-7	Bulinus truncatus	5	2	4	Sb	22	Sb2	Sb	0	Sb	Sb	Sb	Sb	Sb	Sb	0	0	0	194	200	0	0	0	0	0	0	188	196	256	262	307	310	0	0	0	0
121	TO66	TO66.5	Tokeye	Tokoye 1 Mare	pond	2014	2014-02-27	13.19668	2.35522	Bulinus truncatus	B.truncatus-Hap-7	Bulinus truncatus	5	1	5	Sb	22	Sb4	Sb	0	Sb	Sb	Sb	Sb	Sb	Sb	0	0	0	194	200	0	0	0	0	0	0	188	196	256	262	307	310	0	0	0	0
122	TO68	TO68.1	Tokeye	Tokoye 1 Mare	pond	2014	2014-02-27	13.19668	2.35522	Bulinus truncatus	B.truncatus-Hap-10	Bulinus truncatus spp.	10	1	1	Sb	24	Sb4	Sb	0	Sb	Sb	Sb	Sb	Sb	Sb	0	0	0	196	213	0	0	0	0	0	0	194	194	0	0	309	323	0	0	0	0
123	TO68	TO68.2	Tokeye	Tokoye 1 Mare	pond	2014	2014-02-27	13.19668	2.35522	Bulinus truncatus	B.truncatus-Hap-10	Bulinus truncatus spp.	10	1	2	Sb	24	Sb4	Sb	0	Sb	Sb	Sb	Sb	Sb	Sb	0	0	0	213	213	336	348	0	0	254	260	194	195	259	293	309	323	0	0	0	0
124	TO68	TO68.3	Tokeye	Tokoye 1 Mare	pond	2014	2014-02-27	13.19668	2.35522	Bulinus truncatus	B.truncatus-Hap-10	Bulinus truncatus spp.	10	1	3	Sb	24	Sb4	Sb	0	Sb	Sb	Sb	Sb	Sb	Sb	0	0	0	194	200	312	321	0	0	247	260	195	195	0	0	307	307	0	0	0	0
125	TO68	TO68.4	Tokeye	Tokoye 1 Mare	pond	2014	2014-02-27	13.19668	2.35522	Bulinus truncatus	B.truncatus-Hap-10	Bulinus truncatus spp.	10	1	4	Sb	24	Sb4	Sb	0	Sb	Sb	Sb	Sb	Sb	Sb	0	0	0	194	200	312	321	0	0	260	260	195	195	259	265	307	307	0	0	0	0
126	TO68	TO68.5	Tokeye	Tokoye 1 Mare	pond	2014	2014-02-27	13.19668	2.35522	Bulinus truncatus	B.truncatus-Hap-10	Bulinus truncatus spp.	10	1	5	Sb	24	Sb4	Sb	0	Sb	Sb	Sb	Sb	Sb	Sb	0	0	0	196	196	327	342	0	0	260	263	191	194	256	262	312	312	0	0	0	0
127	TO68	TO68.6	Tokeye	Tokoye 1 Mare	pond	2014	2014-02-27	13.19668	2.35522	Bulinus truncatus	B.truncatus-Hap-10	Bulinus truncatus spp.	10	1	6	Sb	24	Sb4	Sb	0	Sb	Sb	Sb	Sb	Sb	Sb	0	0	0	213	213	0	0	0	0	254	260	195	195	259	293	309	309	0	0	0	0
128	TO68	TO68.7	Tokeye	Tokoye 1 Mare	pond	2014	2014-02-27	13.19668	2.35522	Bulinus truncatus	B.truncatus-Hap-10	Bulinus truncatus spp.	10	1	7	Sb	24	Sb4	Sb	0	Sb	Sb	Sb	Sb	Sb	Sb	0	0	0	194	200	321	327	0	0	0	0	188	195	0	0	307	313	0	0	0	0
129	TO68	TO68.8	Tokeye	Tokoye 1 Mare	pond	2014	2014-02-27	13.19668	2.35522	Bulinus truncatus	B.truncatus-Hap-10	Bulinus truncatus spp.	10	2	8	Sb	24	Sb4	Sb	0	Sb	Sb	Sb	Sb	Sb	Sb	0	0	0	194	200	345	351	0	0	247	260	192	195	253	259	307	313	0	0	0	0
130	TO68	TO68.9	Tokeye	Tokoye 1 Mare	pond	2014	2014-02-27	13.19668	2.35522	Bulinus truncatus	B.truncatus-Hap-10	Bulinus truncatus spp.	10	1	9	Sb	24	Sb4	Sb	0	Sb	Sb	Sb	Sb	Sb	Sb	0	0	0	194	200	345	351	0	0	0	0	192	195	253	259	309	313	0	0	0	0
131	TO68	TO68.10	Tokeye	Tokoye 1 Mare	pond	2014	2014-02-27	13.19668	2.35522	Bulinus truncatus	B.truncatus-Hap-10	Bulinus truncatus spp.	10	1	10	Sb	24	Sb4	Sb	0	Sb	Sb	Sb	Sb	Sb	Sb	0	0	0	0	0	321	324	0	0	260	266	188	194	259	262	312	314	0	0	0	0
132	TO70	TO70.1	Tokeye	Tokoye 1 Mare	pond	2014	2014-02-27	13.19668	2.35522	Bulinus truncatus	B.truncatus-Hap-10	Bulinus truncatus spp.	3	9	1	Sb	22	Sb4	Sb	Sb-Hap-1	Sb	Sb	Sb	Sb	Sb	Sb	0	0	0	194	194	324	324	0	0	263	272	188	194	262	274	308	308	0	0	0	0
133	TO70	TO70.2	Tokeye	Tokoye 1 Mare	pond	2014	2014-02-27	13.19668	2.35522	Bulinus truncatus	B.truncatus-Hap-10	Bulinus truncatus spp.	3	2	2	Sb	22	Sb4	Sb	0	Sb	Sb	Sb	Sb	Sb	Sb	0	0	0	200	200	0	0	0	0	247	266	188	188	262	262	0	0	0	0	0	0
134	TO70	TO70.3	Tokeye	Tokoye 1 Mare	pond	2014	2014-02-27	13.19668	2.35522	Bulinus truncatus	B.truncatus-Hap-10	Bulinus truncatus spp.	3	2	3	Sb	22	Sb3	Sb	0	Sb	Sb	Sb	Sb	Sb	Sb	0	0	0	205	205	327	336	0	0	275	281	188	198	265	268	302	308	0	0	0	0
135	TO72	TO72.1	Tokeye	Tokoye 1 Mare	pond	2014	2014-02-27	13.19668	2.35522	Bulinus truncatus	NA	Bulinus truncatus	7	2	1	Sb	24	Sb4	Sb	0	Sb	Sb	Sb	Sb	Sb	Sb	0	0	0	196	200	324	345	0	0	266	266	188	194	256	259	308	310	0	0	0	0
136	TO72	TO72.2	Tokeye	Tokoye 1 Mare	pond	2014	2014-02-27	13.19668	2.35522	Bulinus truncatus	NA	Bulinus truncatus	7	1	2	Sb	24	Sb4	Sb	0	Sb	Sb	Sb	Sb	Sb	Sb	0	0	0	200	200	324	333	0	0	260	263	188	194	256	256	304	308	0	0	0	0
137	TO72	TO72.3	Tokeye	Tokoye 1 Mare	pond	2014	2014-02-27	13.19668	2.35522	Bulinus truncatus	NA	Bulinus truncatus	7	3	3	Sb	24	Sb4	Sb	0	Sb	Sb	Sb	Sb	Sb	Sb	0	0	0	200	204	339	351	0	0	257	269	188	194	256	280	308	308	0	0	0	0
138	TO72	TO72.4	Tokeye	Tokoye 1 Mare	pond	2014	2014-02-27	13.19668	2.35522	Bulinus truncatus	NA	Bulinus truncatus	7	6	4	Sb	24	Sb4	Sb	0	Sb	Sb	Sb	Sb	Sb	Sb	0	0	0	196	200	324	345	0	0	266	266	188	194	0	0	310	310	0	0	0	0
139	TO72	TO72.5	Tokeye	Tokoye 1 Mare	pond	2014	2014-02-27	13.19668	2.35522	Bulinus truncatus	NA	Bulinus truncatus	7	1	5	Sb	24	Sb4	Sb	0	Sb	Sb	Sb	Sb	Sb	Sb	0	0	0	207	207	327	330	0	0	257	263	0	0	0	0	307	310	0	0	0	0
140	TO72	TO72.7	Tokeye	Tokoye 1 Mare	pond	2014	2014-02-27	13.19668	2.35522	Bulinus truncatus	NA	Bulinus truncatus	7	3	7	Sb	24	Sb4	Sb	0	Sb	Sb	Sb	Sb	Sb	Sb	0	0	0	0	0	327	327	0	0	263	263	188	192	0	0	307	323	0	0	0	0
141	TO72	TO72.8	Tokeye	Tokoye 1 Mare	pond	2014	2014-02-27	13.19668	2.35522	Bulinus truncatus	NA	Bulinus truncatus	7	1	8	Sb	24	Sb4	Sb	0	Sb	Sb	Sb	Sb	Sb	Sb	0	0	0	200	202	327	327	0	0	263	263	188	192	0	0	307	323	0	0	0	0
142	TO73	TO73.1	Tokeye	Tokoye 1 Mare	pond	2014	2014-02-27	13.19668	2.35522	Bulinus truncatus	B.truncatus-Hap-10	Bulinus truncatus spp.	6	7	1	Sb	24	Sb4	Sb	0	Sb	Sb	Sb	Sb	Sb	Sb	0	0	0	196	200	324	345	0	0	266	266	188	194	0	0	310	310	0	0	0	0
143	TO73	TO73.2	Tokeye	Tokoye 1 Mare	pond	2014	2014-02-27	13.19668	2.35522	Bulinus truncatus	B.truncatus-Hap-10	Bulinus truncatus spp.	6	5	2	Sb	24	Sb4	Sb	0	Sb	Sb	Sb	Sb	Sb	Sb	0	0	0	200	202	339	351	0	0	257	269	188	194	256	280	0	0	0	0	0	0
144	TO73	TO73.3	Tokeye	Tokoye 1 Mare	pond	2014	2014-02-27	13.19668	2.35522	Bulinus truncatus	B.truncatus-Hap-10	Bulinus truncatus spp.	6	3	3	Sb	24	Sb4	Sb	0	Sb	Sb	Sb	Sb	Sb	Sb	0	0	0	200	200	324	333	0	0	260	266	188	194	256	256	0	0	0	0	0	0
145	TO73	TO73.4	Tokeye	Tokoye 1 Mare	pond	2014	2014-02-27	13.19668	2.35522	Bulinus truncatus	B.truncatus-Hap-10	Bulinus truncatus spp.	6	1	4	Sb	24	Sb4	Sb	0	Sb	Sb	Sb	Sb	Sb	Sb	0	0	0	196	200	324	327	0	0	263	266	0	0	0	0	0	0	0	0	0	0
146	TO73	TO73.5	Tokeye	Tokoye 1 Mare	pond	2014	2014-02-27	13.19668	2.35522	Bulinus truncatus	B.truncatus-Hap-10	Bulinus truncatus spp.	6	3	5	Sb	24	Sb4	Sb	0	Sb	Sb	Sb	Sb	Sb	Sb	0	0	0	0	0	327	327	0	0	263	263	188	192	0	0	307	323	0	0	0	0
147	TO73	TO73.6	Tokeye	Tokoye 1 Mare	pond	2014	2014-02-27	13.19668	2.35522	Bulinus truncatus	B.truncatus-Hap-10	Bulinus truncatus spp.	6	1	6	Sb	24	Sb3	Sb	Sb-Hap-2	Sb	Sb	Sb	Sb	Sb	Sb	0	0	0	196	200	324	345	0	0	266	266	188	194	256	259	307	310	0	0	0	0
148	TO76	TO76.1	Tokeye	Tokoye 1 Mare	pond	2014	2014-02-27	13.19668	2.35522	Bulinus truncatus	B.truncatus-Hap-10	Bulinus truncatus spp.	1	11	1	Sb	24	Sb4	Sb	0	Sb	Sb	Sb	Sb	Sb	Sb	0	0	0	0	0	330	336	0	0	254	266	192	226	259	259	304	312	0	0	0	0
149	ZKT22	ZKT22.1	Zama Koira Tagui	Zamakoira Tegui 4 canal secondaire	secondary irrigation canal	2014	2014-07-11	13.70432	1.72169	Bulinus truncatus	B.truncatus-Hap-5	Bulinus truncatus	2	10	1	Sh	22	Sh	Sh	Sh-Hap-1	Sh	Sh	Sh	Sh	Sh	Sh	0	0	0	196	196	282	285	184	193	257	260	204	216	253	253	309	309	207	210	302	302
150	ZKT22	ZKT22.2	Zama Koira Tagui	Zamakoira Tegui 4 canal secondaire	secondary irrigation canal	2014	2014-07-11	13.70432	1.72169	Bulinus truncatus	B.truncatus-Hap-5	Bulinus truncatus	2	2	2	Sh	22	Sh	Sh	Sh-Hap-1	Sh	Sh	Sh	Sh	Sh	Sh	0	0	0	196	211	285	306	184	184	257	278	196	204	253	253	309	309	210	210	302	305
151	ZKt26	ZKt26.1	Zama Koira Tagui	Zamakoira Tegui 4 canal secondaire	secondary irrigation canal	2014	2014-09-29	13.70432	1.72169	Bulinus truncatus	B.truncatus-Hap-9	Bulinus truncatus spp.	1	6	1	Hy	20	Hy1	Sb	0	Sh	Sh (A)	Sh (G)	Sh (C)	Sh (G)	Sh (C)	0	0	0	208	208	285	285	184	184	257	260	220	224	253	253	309	309	210	213	299	299
152	ZKt27	ZKt27.1	Zama Koira Tagui	Zamakoira Tegui 4 canal secondaire	secondary irrigation canal	2014	2014-09-29	13.70432	1.72169	Bulinus truncatus	B.truncatus-Hap-11	Bulinus truncatus spp.	2	4	1	CI	20	Hy1	Sb	0	Sh	Sh (A)	Sh (G)	Sh (C)	Sh (G)	Sh (C)	0	0	0	211	229	285	294	184	196	257	257	212	216	253	253	309	321	207	210	302	302
153	ZKt27	ZKt27.2	Zama Koira Tagui	Zamakoira Tegui 4 canal secondaire	secondary irrigation canal	2014	2014-09-29	13.70432	1.72169	Bulinus truncatus	B.truncatus-Hap-11	Bulinus truncatus spp.	2	5	2	CI	20	Hy2	Sb	0	Sh/Sc mix	Sh/Sc (A)	Sh/Sc (G/A)	Sh/Sc (C/T)	Sh/Sc (G/A)	Sh/Sc (C/T)	Sh/Sc (T)	Sh/Sc (C/T)	Sh/Sc (T)	208	208	285	300	184	193	257	260	196	212	253	253	309	317	210	213	302	302
154	BK40	BK40.1	Bangou Koirey	Bangou Koirey 2 Bras Du Fleuve	branching stream	2015	2015-02-03	13.60475	1.90509	Bulinus truncatus	B.globosus-Hap-2	Bulinus globosus	1	5	1	Sb	20	Sb4	Sb	0	Sb	Sb	Sb	Sb	Sb	Sb	0	0	0	194	200	330	339	0	0	257	278	188	200	0	0	310	312	0	0	0	0
155	BK49	BK49.1	Bangou Koirey	Bangou Koirey 2 Bras Du Fleuve	branching stream	2015	2015-10-09	13.60475	1.90509	Bulinus truncatus	B.truncatus-Hap-2	Bulinus truncatus	1	6	1	Sb	24	Sb4	Sb	Sb-Hap-1	Sb	Sb	Sb	Sb	Sb	Sb	0	0	0	194	200	330	339	0	0	257	278	188	200	0	0	310	312	0	0	0	0
156	DO59	DO59.1	Dokimana	Dokimana 1 Mare Nord -Est	pond	2015	2015-02-02	13.03523	2.34320	Bulinus truncatus	B.truncatus-Hap-2	Bulinus truncatus	3	5	1	Sb	20	Sb4	Sb	Sb-Hap-1	Sb	Sb	Sb	Sb	Sb	Sb	0	0	0	208	208	315	351	0	0	269	278	188	195	259	259	0	0	0	0	0	0
157	DO59	DO59.2	Dokimana	Dokimana 1 Mare Nord -Est	pond	2015	2015-02-02	13.03523	2.34320	Bulinus truncatus	B.truncatus-Hap-2	Bulinus truncatus	3	4	2	Sb	20	Sb4	Sb	0	Sb	Sb	Sb	Sb	Sb	Sb	0	0	0	200	204	312	333	0	0	247	278	191	194	259	259	0	0	0	0	0	0
158	DO59	DO59.3	Dokimana	Dokimana 1 Mare Nord -Est	pond	2015	2015-02-02	13.03523	2.34320	Bulinus truncatus	B.truncatus-Hap-2	Bulinus truncatus	3	2	3	Sb	20	Sb2	Sb	0	Sb	Sb	Sb	Sb	Sb	Sb	0	0	0	200	200	324	330	0	0	266	269	188	188	277	290	308	310	0	0	0	0
159	DO60	DO60.1	Dokimana	Dokimana 1 Mare Nord -Est	pond	2015	2015-02-02	13.03523	2.34320	Bulinus truncatus	B.truncatus-Hap-2	Bulinus truncatus	1	10	1	Sb	20	Sb4	Sb	0	Sb	Sb	Sb	Sb	Sb	Sb	0	0	0	200	200	309	315	0	0	247	260	187	191	259	262	315	315	0	0	0	0
160	DO63	DO63.1	Dokimana	Dokimana 1 Mare Nord -Est	pond	2015	2015-02-26	13.03523	2.34320	Bulinus truncatus	B.truncatus-Hap-2	Bulinus truncatus	1	11	1	Sb	20	Sb4	Sb	0	Sb	Sb	Sb	Sb	Sb	Sb	0	0	0	0	0	315	342	0	0	263	269	192	194	256	259	315	315	0	0	0	0
161	DO64	DO64.1	Dokimana	Dokimana 1 Mare Nord -Est	pond	2015	2015-02-26	13.03523	2.34320	Bulinus truncatus	NA	Bulinus truncatus	1	8	1	Sb	20	Sb4	Sb	0	Sb	Sb	Sb	Sb	Sb	Sb	0	0	0	194	202	339	354	0	0	260	269	188	195	256	259	307	310	0	0	0	0
162	DO65	DO65.1	Dokimana	Dokimana 1 Mare Nord -Est	pond	2015	2015-02-26	13.03523	2.34320	Bulinus truncatus	B.truncatus-Hap-3	Bulinus truncatus	3	2	1	Sb	20	Sb4	Sb	Sb-Hap-1	Sb	Sb	Sb	Sb	Sb	Sb	0	0	0	202	202	336	339	0	0	257	263	188	188	259	265	307	307	0	0	0	0
163	DO65	DO65.2	Dokimana	Dokimana 1 Mare Nord -Est	pond	2015	2015-02-26	13.03523	2.34320	Bulinus truncatus	B.truncatus-Hap-3	Bulinus truncatus	3	1	2	Sb	20	Sb2	Sb	0	Sb	Sb	Sb	Sb	Sb	Sb	0	0	0	200	200	315	315	0	0	260	266	192	199	265	268	310	314	0	0	0	0
164	DO65	DO65.3	Dokimana	Dokimana 1 Mare Nord -Est	pond	2015	2015-02-26	13.03523	2.34320	Bulinus truncatus	B.truncatus-Hap-3	Bulinus truncatus	3	2	3	Sb	20	Sb4	Sb	0	Sb	Sb	Sb	Sb	Sb	Sb	0	0	0	200	200	324	342	0	0	263	263	188	199	259	296	310	332	0	0	0	0
165	DO66	DO66.1	Dokimana	Dokimana 1 Mare Nord -Est	pond	2015	2015-02-26	13.03523	2.34320	Bulinus truncatus	B.truncatus-Hap-2	Bulinus truncatus	2	10	1	Sb	20	Sb4	Sb	0	Sb	Sb	Sb	Sb	Sb	Sb	0	0	0	194	194	324	339	0	0	263	275	192	237	259	259	314	314	0	0	0	0
166	DO66	DO66.2	Dokimana	Dokimana 1 Mare Nord -Est	pond	2015	2015-02-26	13.03523	2.34320	Bulinus truncatus	B.truncatus-Hap-2	Bulinus truncatus	2	2	2	Sb	20	Sb4	Sb	Sb-Hap-1	Sb	Sb	Sb	Sb	Sb	Sb	0	0	0	202	202	333	333	0	0	269	272	188	195	265	265	310	316	0	0	0	0
167	DO67	DO67.1	Dokimana	Dokimana 1 Mare Nord -Est	pond	2015	2015-02-26	13.03523	2.34320	Bulinus truncatus	B.truncatus-Hap-3	Bulinus truncatus	1	7	1	Sb	20	Sb4	Sb	0	Sb	Sb	Sb	Sb	Sb	Sb	0	0	0	194	200	342	345	0	0	247	269	188	194	0	0	312	314	0	0	0	0
168	DO68	DO68.1	Dokimana	Dokimana 1 Mare Nord -Est	pond	2015	2015-02-26	13.03523	2.34320	Bulinus truncatus	B.truncatus-Hap-2	Bulinus truncatus	1	9	1	Sb	20	Sb4	Sb	0	Sb	Sb	Sb	Sb	Sb	Sb	0	0	0	194	200	342	345	0	0	247	269	188	194	0	0	312	314	0	0	0	0
169	KG19	KG19.1	Kohan Garantche	Kohan Garantche 1 Fleuve	river	2015	2015-02-02	13.31996	2.29661	Bulinus truncatus	B.truncatus-Hap-5	Bulinus truncatus	1	9	1	Sb	20	Sb4	Sb	0	Sb	Sb	Sb	Sb	Sb	Sb	0	0	0	194	202	306	336	0	0	257	263	188	194	262	277	0	0	0	0	0	0
170	KG20	KG20.1	Kohan Garantche	Kohan Garantche 1 Fleuve	river	2015	2015-02-02	13.31996	2.29661	Bulinus truncatus	B.truncatus-Hap-2	Bulinus truncatus	1	9	1	Sb	20	Sb4	Sb	0	Sb	Sb	Sb	Sb	Sb	Sb	0	0	0	205	224	309	336	0	0	247	247	188	195	0	0	304	310	0	0	0	0
171	KG21	KG21.1	Kohan Garantche	Kohan Garantche 1 Fleuve	river	2015	2015-02-02	13.31996	2.29661	Bulinus truncatus	B.truncatus-Hap-2	Bulinus truncatus	1	9	1	Sb	20	Sb4	Sb	0	Sb	Sb	Sb	Sb	Sb	Sb	0	0	0	202	202	330	333	0	0	263	266	191	194	0	0	305	310	0	0	0	0
172	KG22	KG22.1	Kohan Garantche	Kohan Garantche 1 Fleuve	river	2015	2015-02-02	13.31996	2.29661	Bulinus truncatus	B.truncatus-Hap-4	Bulinus truncatus	1	4	1	Sb	20	Sb4	Sb	0	Sb	Sb	Sb	Sb	Sb	Sb	0	0	0	0	0	327	327	0	0	257	269	188	188	0	0	302	308	0	0	0	0
173	KK92	KK92.1	Koutoukale Zeno	Koutoukale Zeno 2 canal tertiaire	tertiary irrigation canal	2015	2015-03-02	13.68637	1.74520	Bulinus truncatus	B.truncatus-Hap-9	Bulinus truncatus spp.	1	13	1	Hy	20	Hy1	Sb	0	Sh	Sh (A)	Sh (G)	Sh (C)	Sh (G)	Sh (C)	0	0	0	196	196	276	285	193	193	257	263	196	204	253	253	309	317	207	210	302	302
174	LA57	LA57.1	Lata Kabia	Lata Kabia 2 canal tertiaire	tertiary irrigation canal	2015	2015-02-03	13.74193	1.68262	Bulinus truncatus	NA	Bulinus truncatus	2	6	1	CI	20	Hy2	Sb	0	Sh/Sc mix	Sh/Sc (A)	Sh/Sc (G/A)	Sh/Sc (C/T)	Sh/Sc (G/A)	Sh/Sc (C/T)	0	0	0	212	212	282	285	184	184	257	260	204	208	253	253	309	317	207	213	302	305
175	LA57	LA57.3	Lata Kabia	Lata Kabia 2 canal tertiaire	tertiary irrigation canal	2015	2015-02-03	13.74193	1.68262	Bulinus truncatus	NA	Bulinus truncatus	2	1	3	CI	20	Hy1	Sb	0	Sh	Sh (A)	Sh (G)	Sh (C)	Sh (G)	Sh (C)	0	0	0	212	212	279	291	184	193	257	260	196	204	253	253	309	309	207	207	299	299
176	LA63	LA63.1	Lata Kabia	Lata Kabia 2 canal tertiaire	tertiary irrigation canal	2015	2015-03-04	13.74193	1.68262	Bulinus truncatus	NA	Bulinus truncatus	1	6	1	Sh	20	Sh	Sh	0	Sh	Sh	Sh	Sh	Sh	Sh	0	0	0	209	209	288	297	184	184	257	257	196	196	253	253	309	309	207	213	299	302
177	LA70	LA70.1	Lata Kabia	Lata Kabia 3 Riziere	rice paddy	2015	2015-05-03	13.74199	1.6826	Bulinus truncatus	NA	Bulinus truncatus	1	5	1	Sh	20	Sh	Sh	0	Sh	Sh	Sh	Sh	Sh	Sh	0	0	0	196	196	282	285	184	193	257	257	212	212	253	253	309	318	207	210	299	299
178	LA79	LA79.1	Lata Kabia	Lata Kabia 8 Canal Secondaire	secondary irrigation canal	2015	2015-07-05	13.76385	1.66861	Bulinus truncatus	B.truncatus-Hap-9	Bulinus truncatus spp.	3	1	1	CI	24	Hy1	Sb	0	Sh	Sh (A)	Sh (G)	Sh (C)	Sh (G)	Sh (C)	0	0	0	196	209	276	288	184	193	257	260	196	196	253	253	309	309	210	213	302	302
179	LA79	LA79.2	Lata Kabia	Lata Kabia 8 Canal Secondaire	secondary irrigation canal	2015	2015-07-05	13.76385	1.66861	Bulinus truncatus	B.truncatus-Hap-9	Bulinus truncatus spp.	3	1	2	CI	24	Sh	Sh	Sh-Hap-1	Sh	Sh	Sh	Sh	Sh	Sh	0	0	0	209	221	282	297	184	184	257	260	196	220	253	253	309	309	207	210	299	299
180	LA79	LA79.3	Lata Kabia	Lata Kabia 8 Canal Secondaire	secondary irrigation canal	2015	2015-07-05	13.76385	1.66861	Bulinus truncatus	B.truncatus-Hap-9	Bulinus truncatus spp.	3	1	3	CI	24	Hy1	Sb	Sb-Hap-2	Sh	Sh (A)	Sh (G)	Sh (C)	Sh (G)	Sh (C)	0	0	0	196	196	285	291	184	193	260	269	204	212	253	253	309	309	207	207	0	0
181	Y46	Y46.1	Youri	Youri 3 Fleuve	river	2015	2015-02-02	13.33371	2.24556	Bulinus truncatus	NA	Bulinus truncatus	1	5	1	Sb	20	Sb4	Sb	0	Sb	?	Sb	Sb	Sb	Sb	0	0	0	200	200	333	345	0	0	260	263	192	196	0	0	0	0	0	0	0	0
182	ZKt34	ZKt34.1	Zama Koira Tagui	Zamakoira Tegui 1 canal secondaire	secondary irrigation canal	2015	2015-02-04	13.70169	1.71942	Bulinus truncatus	B.truncatus-Hap-8	Bulinus truncatus	2	8	1	CI	20	Hy1	Sb	0	Sh	Sh (A)	Sh (G)	Sh (C)	Sh (G)	Sh (C)	0	0	0	196	214	282	288	184	184	257	257	212	216	253	253	309	318	210	210	302	302
183	ZKt34	ZKt34.2	Zama Koira Tagui	Zamakoira Tegui 1 canal secondaire	secondary irrigation canal	2015	2015-02-04	13.70169	1.71942	Bulinus truncatus	B.truncatus-Hap-8	Bulinus truncatus	2	3	2	CI	20	Hy2	Sb	Sb-Hap-2	Sh/Sc mix	Sh/Sc (A)	Sh/Sc (G/A)	Sh/Sc (C/T)	Sh/Sc (G/A)	Sh/Sc (C/T)	0	0	0	196	209	282	285	181	184	260	269	204	212	253	253	309	318	213	213	299	299
184	ZKt40	ZKt40.1	Zama Koira Tagui	Zamakoira Tegui 4 canal secondaire	secondary irrigation canal	2015	2015-06-07	13.70432	1.72169	Bulinus truncatus	NA	Bulinus truncatus	1	11	1	Sh	20	Sh	Sh	Sh-Hap-1	Sh	Sh	Sh	Sh	Sh	Sh	0	0	0	218	218	285	288	184	193	257	257	196	216	253	253	309	317	207	210	299	299
185	ZKt41	ZKt41.1	Zama Koira Tagui	Zamakoira Tegui 4 canal secondaire	secondary irrigation canal	2015	2015-06-07	13.70432	1.72169	Bulinus truncatus	B.truncatus-Hap-9	Bulinus truncatus spp.	1	17	1	Hy	20	Hy1	Sb	0	Sh	Sh (A)	Sh (G)	Sh (C)	Sh (G)	Sh (C)	0	0	0	211	214	288	288	184	184	263	275	196	220	253	253	309	318	213	213	299	299
186	ZKt42	ZKt42.1	Zama Koira Tagui	Zamakoira Tegui 4 canal secondaire	secondary irrigation canal	2015	2015-06-07	13.70432	1.72169	Bulinus truncatus	B.truncatus-Hap-9	Bulinus truncatus spp.	1	10	1	Hy	20	Hy1	Sb	0	Sh	Sh (A)	Sh (G)	Sh (C)	Sh (G)	Sh (C)	0	0	0	196	211	276	291	184	184	263	278	204	212	253	253	309	309	207	207	302	305
