# Supplementary material for: Interactions between Schistosoma haematobium group species and their Bulinus spp. intermediate hosts along the Niger River Valley
Source: Parasit Vectors. 2020 May 24;13:268. doi: 10.1186/s13071-020-04136-9 (PMC7247258; doi:10.1186/s13071-020-04136-9)
Supplement: Supplementary file 2 — Additional file 2: Table S2. PCR primers and cycling conditions for amplification of mitochondrial and nuclear DNA regions of Schistosoma spp. and Folmer cox1 region of Bulinus spp. [file 13071_2020_4136_MOESM2_ESM.xlsx]

## Sheet: Table S2
Additional file 2: Table S2. PCR primers and cycling conditions for amplification of mitochondrial and nuclear DNA regions of Schistosoma spp. and Folmer cox1 region of Bulinus spp.
Primer combinations	Primer	Primer sequence (5' - 3')	Forward / Reverse	Marker	Target organism in this study	Reference	PCR cycle 95ºC 5 mins, 40 cycles (95ºC 30 sec, AºC 30sec, 72ºC E mins), 72ºC 10 mins.
A	LC1490	GGTCAACAAATCATAAAGATATTGG	F	cox1	Bulinus spp.	Folmer et al., 1994	A=44ºC E=1.30 mins
	HCO2198	TAAACTTCAGGGTGACCAAAAAATCA	R
B	Bglob_CoxF	TGGTAGGAACCGGACTTTCA	F	cox1	Bulinus globosus	This study *	A=50ºC E=1.30 mins
	HCO1490	TAAACTTCAGGGTGACCAAAAAATCA	R			Folmer et al., 1994
C	BulCox1	TTTTTGGWGTTTGATGTGG	F	cox1	Bulinus spp.	Kane et al., 2008	A=44ºC E=1.30 mins
	HCO2198	TAAACTTCAGGGTGACCAAAAAATCA	R
D	BulCox7	GCAATAGGTCCTCTTAAAGG	F	cox1	Bulinus spp.	Kane et al., 2008	A=44ºC E=1.30 mins
	HCO2198	TAAACTTCAGGGTGACCAAAAAATCA	R
E	Asmit1	TTTTTTGGTCATCCTGAGGTGTAT	F	cox1	Schistosoma haematobium & Schistosoma bovis	Webster et al., 2009	A=58ºC E=1 min
	SbR	CACAGGATCAGACAAACGAGTACC	R
	ShR	TGATAATCAATGACCCTGCAATAA	R
F	ETTS2	TAACAAGGTTTCCGTAGGTGAA	F	ITS1-2	Schistosoma haematobium group species	Kane and Rollinson, 1994	A=40ºC E=1.30 mins
	ETTS1	TGCTTAAGTTCAGCGGGT	R
G	WA	GCGAATGGCTCATTAAATCAG	F	18S	Schistosoma haematobium group species	Webster et al., 2006	A=44ºC E=1 min
	300R	TCAGGCTCCCTCTCCGGA	R
