# Supplementary material for: Interactions between Schistosoma haematobium group species and their Bulinus spp. intermediate hosts along the Niger River Valley
Source: Parasit Vectors. 2020 May 24;13:268. doi: 10.1186/s13071-020-04136-9 (PMC7247258; doi:10.1186/s13071-020-04136-9)
Supplement: Supplementary file 3 — Additional file 3: Table S3. Microsatellite loci and primers used for identification of Schistosoma cercariae genotypes. [file 13071_2020_4136_MOESM3_ESM.xlsx]

## Sheet: Table S3
Additional file 3: Table S3. Microsatellite loci and primers used for identification of Schistosoma cercariae genotypes.
Loci	Forward Primer (5'- 3')	Reverse Primer (5'- 3')	Dye	Size Range (bp)	Repeat	PCR Cycle
C102	TGTCTCTGTGAATGACCGAAT	TTAGATGAATAATAATGTTGAAACCAC	VIC	184-199	ATT	95ºC 5 mins, 32 cycles (95ºC 30 sec, 54ºC 90 sec, 72ºC 3 mins), 60ºC for 39 mins
Sh1	GCATCCAATTTCGTACAC	CCACATTAGGCCAACAAG	VIC	245-284	AAT
Sh14	GTCCTCCTTCCCTCTTTG	CACATTCGTCCTAGATATCG	NED	184-240	ACTC
C131	CTTGTCATTTGGGCATTGTG	CATGGTGAGGTTCAAACGTG	NED	253-265	AAT
Sh6	GGTGGATTACGCAATAG	TTTAATCAACCGGGTGTC	NED	309-321	AAT
Sh9	GGGATGTATGCAGACTTG	TTGTTTGGCTGCAGTAAC	6-FAM	197-227	AAT
Sh3	GCTGAGCTTGAGATTG	CTTCTGTCCCATCGATACC	6-FAM	270-366	AAT
C111	CCCTTGTCTTCAATGCGTTA	GAACGTCTAACTGGCGATCA	PET	201-225	ATT
Sh7	TCCAAGCACCATTATCAAG	ACGGAAACTTGTTGAAATG	PET	293-311	AAT
