# Supplementary material for: Interactions between Schistosoma haematobium group species and their Bulinus spp. intermediate hosts along the Niger River Valley
Source: Parasit Vectors. 2020 May 24;13:268. doi: 10.1186/s13071-020-04136-9 (PMC7247258; doi:10.1186/s13071-020-04136-9)
Supplement: Supplementary file 4 — Additional file 4: Table S4. Expected and observed Schistosoma species-specific SNP positions in nuclear genes sequenced from the cercariae studied. [file 13071_2020_4136_MOESM4_ESM.xlsx]

## Sheet: Table S4
	Additional file 4: Table S4. Expected and observed Schistosoma species-specific SNP positions in nuclear genes sequenced from the cercariae studied.
		Expected Schistosome Species Specific SNP positions (bp)
		ITS 1	ITS 2				18S (WA-300R)
Schistosoma species	mt cox1	52	90	145	195	265	138	163	210
Schistosoma haematobium	S. h	S. h (A)	S. h (G)	S. h (C)	S. h (G)	S. h (C)	S. h (T)	S. h (C)	S. h (T)
Schistosoma bovis	S. b	S. b (G)	S. b (A)	S. b (T)	S. b (A)	S. b (T)	S. b (C)	S. b (T)	S. b (C)
Schistosoma curassoni	S. c	S. c (A)	S. c (A)	S. c (T)	S. c (A)	S. c (T)	S. c (T)	S. c (T)	S. c (T)
		Observed Schistosome Species Specific SNP positions (bp)
		ITS 1	ITS 2				18S (WA-300R)
Schistosoma species	mt cox1	52	90	145	195	265	138	163	210
Schistosoma haematobium	S. h	S. h (A)	S. h (G)	S. h (C)	S. h (G)	S. h (C)	S. h (T)	S. h (C)	S. h (T)
Schistosoma bovis	S. b	S. b (G)	S. b (A)	S. b (T)	S. b (A)	S. b (T)	S. b (C)	S. b (T)	S. b (C)
Hybrid 1 (S. h-b)	S. b	S. h (A)	S. h (G)	S. h (C)	S. h (G)	S. h (C)	S. h (T)	S. h (C)	S. h (T)
Hybrid 2 (S. h-b-c)	S. b	S. h-c (A)	S. h-c (G/A)	S. h-c (C/T)	S. h-c (G/A)	S.h- c (C/T)	S. h or S. c (T)	S. h and S. c (C/T)	S. h or S. c (T)
